# Supplementary material for: Beyond plant defense: insights on the potential of salicylic and methylsalicylic acid to contain growth of the phytopathogen Botrytis cinerea
Source: Front Plant Sci. 2015 Oct 16;6:859. doi: 10.3389/fpls.2015.00859 (PMC4607878; doi:10.3389/fpls.2015.00859)
Supplement: Supplemental Table S1 — List of intracellular proteins present in differentially accumulated spots upon comparing control untreated and MeSA- or SA-treated Botrytis mycelium. MeSA or SA concentrations were at 0.38 mM or 2.5 mM, respectively. [file Table1.XLS]

## Sheet: SA vs control 
Supplemental Table S1: List of intracellular proteins present in differentially accumulated spots upon comparing control untreated and SA-treated Botrytis mycelium. SA concentrations was at 2.5 mM The mass spectrometry proteomics data have been deposited to the ProteomeXchange Consortium via the PRIDE partner repository (http://www.ebi.ac.uk/pride/help/archive/about) with the dataset identifier P…
Spot number	Spot number PRIDE	Proteins / spot	Fold	Anova (p-value)	UP control vs SA	UP SA vs control	Accession	Description	Signal P; Target P	SecretomeP	Functional classification	ΣCoverage	Σ# Proteins	Σ# Unique Peptides	Σ# Peptides	Σ# PSMs	Score from Sequest	Coverage from Sequest	# Peptides from Sequest	# PSM from Sequest	Score from Mascot	Coverage from Mascot	# Peptides from Mascot	# PSM from Mascot	Peptides	# AAs	MW [kDa]	calc. pI
184	P1_142	1	11.8361	0.000600345	x		BC1G_16294	Aconitase/ homoaconitase	N	0.584	TCA pathway	21.32	1	5	5	27	28.7828	16.3	4	12	485.669	18.81	4	15	VGLIGScTNSSYEDmSR DVPKGTANSIISSYNR TEIGDFAR AASIAEDAmAHGVK ALFTVTPGSEQIR	319	34.5711	5.16064
432	P1_1097	1	9.82846	0.000297695	x		BC1G_02944	Tripeptidyl-peptidase 1	Y		Protein metabolism and modification	7.67	1	4	4	12	18.8364	7.67	4	8	141.376	6.3	3	4	TDLTTFmNNYAYFANK SALTDITTGK TGLIGIAGFLK LLAISNST	587	61.7215	4.97021
496	P2_496f	1	10.7242	0.00240671		x	BC1G_02965	Acid phosphatase	Y		Phosphate metabolism	7.99	1	4	4	19	21.3687	7.99	4	9	202.095	6.85	3	10	NELTGADAYVR SWADGVLETR FDVGANVFK FIAEK	438	49.2446	5.37646
514	P1_514f	1	14.9951	0.00471703		x	BC1G_07068	Aspergillopepsin A	N	0.377	Protein metabolism and modification	19.24	1	5	5	81	104.373	19.24	5	34	1424.13	19.24	5	47	GSmTFDILGDTFLK GIYAIFDQGNTR NQAVELATK QFAVQKEDLGFADAGNGmVYGGIQSR ATTSNATGHTIFDPK	395	42.2857	5.14795
567	P2_567f	2	19.4891	8.7788e-08		x	BC1G_03711	Serine carboxypeptidase 3	Y		Protein metabolism and modification	3.66	1	3	3	15	24.8179	3.66	3	10	118.288	1.65	1	5	TGQNVYDVR DLQLESGHK NINLK	546	60.8127	5.47803
567	P2_567f	2	19.4891	8.7788e-08		x	BC1G_06836	Subtilase-type proteinase psp3	Y		Protein metabolism and modification	4.22	1	2	2	8	9.94254	4.22	2	4	81.2344	4.22	2	4	DSLTFGTYNK GSVANMSLGGGK	521	55.1996	5.78271
586	P1_454	1	16.1799	4.13575e-05	x		BC1G_12146	Catalase	N	0.546	Disease/defence	28.25	1	7	7	25	26.8651	19.37	4	9	587.464	28.25	7	16	VEGIDVSGDPLVDVR GLLLTGTFIPTPTAR AAASSGEGVESPKPIEK FLDAHPK IVPVEGVEIASEEQKK IVPVEGVEIASEEQK SLGDNYLTEEIVAR	315	34.47	6.1001
593	P2_593f	1	16.7283	0.00815597		x	BC1G_03711	Serine carboxypeptidase 3	Y		Protein metabolism and modification	8.97	1	4	4	19	37.7909	8.97	4	15	126.951	1.65	1	4	TGQNVYDVR SSGNFTFAR IFGAGHmVPMDQPEASLDFLNK DLQLESGHK	546	60.8127	5.47803
594	P1_457	1	43.9521	2.1544e-05	x		BC1G_08982	Nitrilase family protein (Nit3)	Y		Nitrogen metabolism	0.93	1	2	2	5	2.66641	0.42	1	1	139.933	0.93	2	4	FPELAmIAAR IALIQLASGSDK	2369	259.256	8.49951
602	P1_602f	5	13.5621	0.00593694		x	BC1G_09079	Beta 1,3-endoglucanase	Y		Carbohydrate metabolism	6.4	1	2	2	10	15.6847	6.4	2	5	244.384	6.4	2	5	SLFNSALAATQSATGK VVGISVGSEDLYR	453	44.0972	4.56396
602	P1_602f	5	13.5621	0.00593694		x	BC1G_00376	Lysophospholipase	Y		Lipid metabolism	7.68	1	2	2	15	6.91648	2.88	1	3	455.535	7.68	2	12	AMLNGAGFIAAADDR ALPDSPTGSYTPGAVDcPDTRPAIR	521	56.0555	4.60205
602	P1_602f	5	13.5621	0.00593694		x	BC1G_03070	Rhizopuspepsin-2	Y		Protein metabolism and modification	17.22	1	5	5	20	22.9286	12.85	3	9	331.848	17.22	5	11	FLEQYYSVFDTTNSR YTGTLTYFPK IGFATAA TDSSSGLAVFTTKPTSNFGIK EYTDTVSFGGLTVK	389	39.7058	5.68115
602	P1_602f	5	13.5621	0.00593694		x	BC1G_06849	Vacuolar protease A	Y		Protein metabolism and modification	9.55	1	4	4	9	11.408	9.55	4	6	164.209	5.28	2	3	YGSGSLSGFTSK NTVGLAK DVmTIGDLK YDSSSSSTYK	398	42.8823	5.08447
602	P1_602f	5	13.5621	0.00593694		x	BC1G_07068	Aspergillopepsin A	N	0.377	Protein metabolism and modification	5.32	1	2	2	13	18.7224	5.32	2	8	175.363	5.32	2	5	NQAVELATK GIYAIFDQGNTR	395	42.2857	5.14795
610	P1_1096	1	16.0914	6.18041e-05	x		BC1G_09731	Elongation factor 2	N	0.428	Protein metabolism and modification	9.56	1	6	6	59	85.3844	9.56	6	28	865.962	9.56	6	31	ILADEHGWDVTDAR AYLPVGESFGFNADLR AVQYLNEIK DSVVSGFQWASR LYMIAEPLDEEVSK TGQIVQELR	774	85.7704	6.31592
642	P1_642f	3	14.7034	0.00248495		x	BC1G_09079	Beta 1,3-endoglucanase	Y		Carbohydrate metabolism	24.94	1	6	6	129	177.742	23.18	5	49	3639.89	18.98	5	80	NSPTGIAANAGYGANPDDLVNYIK SLFNSALAATQSATGK YGTAFTSR VQSDFQDAFETANSLVGTSGFNSAR TVWVTETGWPVTGATAGDGIPSADNAK VVGISVGSEDLYR	453	44.0972	4.56396
642	P1_642f	3	14.7034	0.00248495		x	BC1G_12374	IgE- binding protein	Y		Immunity and defense	14.97	1	2	2	14	13.6856	14.97	2	4	356.319	14.97	2	10	AASDAFGLISIR SGTDLQNQAIVANGGR	187	18.9881	4.61475
642	P1_642f	3	14.7034	0.00248495		x	BC1G_03070	Rhizopuspepsin-2	Y		Protein metabolism and modification	10.03	1	3	3	5		0			207.487	10.03	3	5	FLEQYYSVFDTTNSR YTGTLTYFPK EYTDTVSFGGLTVK	389	39.7058	5.68115
644	P2_644f	2	4.15817	0.000162628		x	BC1G_00003	Cellulose-binding GDSL lipase/acylhydrolase	Y		Lipid metabolism	14.24	1	4	4	40	62.723	11.46	3	20	1038.74	14.24	4	20	SPLSISGGAAAQAQEK NFAFLNVPPVDR LDIADWNNR LATLAQSLK	323	35.1919	8.14795
644	P2_644f	2	4.15817	0.000162628		x	BC1G_06849	Vacuolar protease A	Y		Protein metabolism and modification	7.79	1	3	3	6	6.92761	4.77	2	3	135.085	5.28	2	3	DVmTIGDLK YDSSSSSTYK YGSGSLSGFTSK	398	42.8823	5.08447
702	P1_552	2	14.4724	2.76848e-07	x		BC1G_16040	Long-chain-fatty-acid-CoA ligase	N	0.555	Lipid metabolism	2.7	1	2	2	6	6.87762	2.7	2	3	99.4997	1.72	1	3	TINSVQQR SQSPPEQYDLSSLR	816	89.4076	6.11279
702	P1_552	2	14.4724	2.76848e-07	x		BC1G_08301	Ascorbate peroxidase	N	0.949	Disease/defence	15.59	1	5	5	16	23.6111	15.59	5	10	134.109	8.87	3	6	VYNEIAER DFANVITR LEEKDDYDDGSYGPVLVR DFLAPIK FAPEGDHGANAGLVAAR	372	40.7242	8.33838
739	P1_581	1	14.7338	0.000349721	x		BC1G_06362	Aldehyde dehydrogenase	N	0.563	Disease/defence	6.25	1	2	2	6	5.83405	6.25	2	3	94.7298	6.25	2	3	TAEQTPLSALVAANLIK IGPAVATGNTVVLK	496	53.5673	6.12549
817	P1_817f	2	25.2781	0.00248483		x	BC1G_03070	Rhizopuspepsin-2	Y		Protein metabolism and modification	19.28	1	6	6	81	100.332	17.48	5	37	1489.54	19.28	6	44	FLEQYYSVFDTTNSR IGFATAA FLTAAGGK TDSSSGLAVFTTKPTSNFGIK YTGTLTYFPK EYTDTVSFGGLTVK	389	39.7058	5.68115
817	P1_817f	2	25.2781	0.00248483		x	BC1G_06849	Vacuolar protease A	Y		Protein metabolism and modification	5.28	1	2	2	6	5.49653	5.28	2	3	94.3468	3.02	1	3	YGSGSLSGFTSK DVmTIGDLK	398	42.8823	5.08447
825	P1_673	1	5.56189	0.00832795	x		BC1G_06362	Aldehyde dehydrogenase	N	0.563	Disease/defence	9.07	1	3	3	7	9.77102	9.07	3	4	124.311	9.07	3	3	TAEQTPLSALVAANLIK IGPAVATGNTVVLK IAGAAIASHmDVDK	496	53.5673	6.12549
830	P1_682	1	5.76019	1.94182e-05	x		BC1G_08882	Triosephosphate isomerase	N	0.576	Glycolysis	23.48	1	6	6	134	204.224	19.43	5	65	2353.7	23.48	6	69	RVILQEDDSFVAcK VASTEQAQEVHAAIR IIYGGSVSEK IVGNLNDAK VILQEDDSFVAcK TIEVVTAQLK	247	26.995	5.71924
844	P1_844	1	12.8996	0.00016425	x		BC1G_08882	Triosephosphate isomerase	N	0.576	Glycolysis	25.1	1	6	6	59	91.9124	24.7	5	29	1187.81	25.1	6	30	VILQEDDSFVAcK RVILQEDDSFVAcK VASTEQAQEVHAAIR IVGNLNDAK DSNITWTLLGHSER TIEVVTAQLK	247	26.995	5.71924
847	P1_847f	1	14.0339	0.000340809		x	BC1G_04390	DnaK-type molecular chaperone BiP	Y		Stress response	20.45	1	12	12	181	169.507	20.45	11	62	2589.32	19.4	11	119	LYSGAGGPGGDDEPEGHDEL LSNVAYPITSK FELTGIPPAPR MVQEAEKYADEDKATK NTVIPTRK SESITITNDKGR LTQEEIDR DNNNLGKFELTGIPPAPR SESITITNDK NGLENYAFSLK NQVNDDEGLGGKIDEDDKETILDAVK EATEWLEENAATANAEDFEEQKEK	670	73.0763	5.0083
906	P1_751	1	19.0068	0.000169653	x		BC1G_01910	Manganese superoxide dismutase	N	0.892	Disease/defence	17.83	1	4	4	32	47.4141	17.83	4	16	315.563	14.35	3	16	NGGGGEPTGALK DNETGQVQIR TYANQDPVVGK TAIETSYK	230	25.0947	9.14404
1035	P1_1035f	2	4.72821	0.00539137		x	BC1G_12572	Guanyl-specific ribonuclease	N	0.212	Nucleoside, nucleotide and nucleic metabolism	16.88	1	2	2	8	7.43699	7.14	1	3	127.138	16.88	2	5	IVIGSIATDYK SAIFcAVITHDGSTK	154	16.803	4.77979
1035	P1_1035f	2	4.72821	0.00539137		x	BC1G_06849	Vacuolar protease A	Y		Protein metabolism and modification	5.28	1	2	2	20	22.9323	5.28	2	9	283.501	5.28	2	11	YGSGSLSGFTSK DVmTIGDLK	398	42.8823	5.08447
1043	P1_1043	1	19.5497	1.6495e-05	x		BC1G_08946	Cyanate hydratase	N	0.494	Disease/defence	14.63	1	2	2	16	17.577	14.63	2	6	330.394	14.63	2	10	ALTFESIANELGR LEAELGGFPDR	164	18.0793	5.18604
1119	P1_1119f	1	17.5737	0.00031063	x		BC1G_02986	Phosphatidylglycerol / phosphatidylinositol transfer protein	Y		Lipid metabolism	26.19	1	4	4	68	147.785	26.19	4	56	333.361	23.81	3	12	STDILTLDHVNLNPNPPLAGGK LSQKLEEGAYVR LEEGAYVR LISmTEDLcK	168	17.9992	4.81787
1136	P1_1136	1	28.9243	2.81595e-05	x		BC1G_08723	IN2-2 protein, Aldo-keto reductase	N	0.478	Stress response	6.65	1	2	2	8	4.21565	4.26	1	2	95.8148	6.65	2	6	GNIEALSLELSDDDVK YVFPIVGGR	376	41.663	6.46826
1153	P1_1153f	2	5.6826	4.60027e-05		x	BC1G_02986	Phosphatidylglycerol / phosphatidylinositol transfer protein	Y		Lipid metabolism	28.57	1	4	4	54	63.2882	28.57	4	28	295.077	28.57	4	26	STDILTLDHVNLNPNPPLAGGK LEEGAYVR LISmTEDLcK LISMTEDLcK	168	17.9992	4.81787
1153	P1_1153f	2	5.6826	4.60027e-05		x	BC1G_03355	Sarcosine oxidase / L-pipecolate oxidase	N	0.493	Amino acid metabolism	7.42	1	2	2	3	2.5153	3.94	1	1	88.5854	7.42	2	2	ADYGDPLYAELADSAQK SSFPAPDASSVDSSR	431	47.2262	5.57959
1175	P1_1007	2	7.50649	0.00115298	x		BC1G_14403	Thioredoxin	N	0.347	Cell redox homeostasis	16.31	1	2	2	19	31.83	16.31	2	10	578.648	12.77	1	9	FAEVVGANPAALEDAISK AVEEL	141	15.45	6.78564
1175	P1_1007	2	7.50649	0.00115298	x		BC1G_02163	Cerato-platanin	Y		Virulence factor	19.71	1	2	2	18	28.393	19.71	2	9	393.339	19.71	2	9	SLAVVScSDGSNGLLTK IDASYTQVDK	137	13.9308	4.94482
1183	P1_1016	2	14.5221	5.63739e-06	x		BC1G_08030	HIT family adenosine 5'-monophosphoramidase	N	0.487	Nucleoside, nucleotide and nucleic metabolism	25	1	4	4	50	73.3238	25	4	24	781.587	25	4	26	LVDIPDDQLEEILPVVK LVVATGAENYNVLQNNGR GHALVIPK VLAFLDINPLSR	220	25.1232	8.38232
1183	P1_1016	2	14.5221	5.63739e-06	x		BC1G_09932	Peroxiredoxin-2D	N	0.852	Disease/defence	18.34	1	4	4	19	19.9703	18.34	4	9	223.217	18.34	3	10	AcGmPIIYNASK IVYAEKEPGR YALIIDNGK LLGWTDGER	169	18.1642	5.32568
1206	P1_1316	1	4.25315	0.00516085	x		BC1G_12178	Glucokinase GLK1	N	0.337	Glycolysis	4.29	1	2	2	16	25.7586	4.29	2	8	231.228	4.29	2	8	SLGVSAASLEDAQTVK DIAHAIGK	559	60.5613	5.41455
1222	P1_1287	2	6.74205	0.00647374	x		BC1G_02163	Cerato-platanin	Y		Virulence factor	26.28	1	3	3	15	16.9678	19.71	2	6	271.883	26.28	3	9	SLAVVScSDGSNGLLTK GYTTQGSLK IDASYTQVDK	137	13.9308	4.94482
1222	P1_1287	2	6.74205	0.00647374	x		BC1G_14403	Thioredoxin	N	0.772	Protein metabolism and modification	34.75	1	3	3	89	147.5	34.75	3	42	2005.84	34.75	3	47	FAEVVGANPAALEDAISK IDVDELPEVAQELGIR VSQLSEAYPAAHFIK	141	15.45	6.78564
1257	P1_1091	1	18.9383	8.79367e-07	x		BC1G_06836	Subtilase-type proteinase psp3	Y		Protein metabolism and modification	6.53	1	3	3	9	8.86313	6.53	3	4	158.648	6.53	3	5	GSVANmSLGGGK DSLTFGTYNK SNGSGTmADVVK	521	55.1996	5.78271
1265	P2_1265f	1	4.36638	1.76801e-05		x	BC1G_06836	Subtilase-type proteinase psp3	Y		Protein metabolism and modification	10.36	1	5	5	111	124.72	10.36	5	48	1416.04	10.36	5	63	GSVANMSLGGGK SNGSGTMADVVK DSLTFGTYNK GVEWAANAHTEK KANVYAVK	521	55.1996	5.78271
1276	P1_1276f	2	61.4847	1.08216e-05		x	BC1G_03070	Rhizopuspepsin-2	Y		Protein metabolism and modification	7.46	1	2	2	4	2.71354	3.86	1	1	133.996	7.46	2	3	FLEQYYSVFDTTNSR EYTDTVSFGGLTVK	389	39.7058	5.68115
1276	P1_1276f	2	61.4847	1.08216e-05		x	BC1G_06849	Vacuolar protease A	Y		Protein metabolism and modification	20.85	1	8	8	110	130.577	18.34	7	51	1128.18	19.1	7	59	IKDQVFAEATEEPGLAFAFGR YYSIYDLGK RYYSIYDLGK YDSSSSSTYK YGSGSLSGFTSK DSLPELTFTLSGHK DVmTIGDLK DVMTIGDLK	398	42.8823	5.08447
1281	P1_1275	1	26.4294	7.23702e-06	x		BC1G_06164	Heat shock protein 70 kDa	N	0.169	Stress response	6.55	2	4	4	31	37.081	6.55	4	17	229.738	4	2	14	YKAEDEAEAER FELTGIPPAPR IVITNDK DNNLLGK	550	59.7627	5.09717
1288	P1_1147	1	9.9602	0.000718771	x		BC1G_09341	Heat shock protein 60	N	0.416	Stress response	36.77	1	17	17	101	130.312	26.98	11	43	1772.52	36.77	17	58	TNETAGDGTTTATVLAK GVmNDPTTSDYEK TIVENAGTEGSVVVGK APGFGDNR AAVEEGILPGGGTALLK SAITKPAR NVLIESAYGSPK LIANAmEK LIQDVASK ATADmLGTTGSITITK NVAAGcNPmDLR GQLQVAAVK AALLAGVETLAK VGGASEVEVGEK FVDALNATR TmEDELDITEGmR AAGQALGGLKPANFDQQLGINIIK	582	61.1251	5.73193
1289	P1_1148	1	26.975	1.11473e-05	x		BC1G_16294	Aconitase/ homoaconitase	N	0.584	TCA pathway	15.67	1	4	4	20	17.2294	13.17	3	8	160.58	15.67	4	12	ALFTVTPGSEQIR VGLIGScTNSSYEDMSR GTANSIISSYNR	319	34.5711	5.16064
1290	P1_1021	2	12.448	0.000208326	x		BC1G_07825	Predicted protein	N	0.347	Unknown	32.11	1	3	3	11	10.6585	22.94	2	4	134.929	32.11	3	7	AVEDAEPGcIMYK VVTPAGGFSR EAEFLLSPPDVR	109	11.947	5.52881
1290	P1_1021	2	12.448	0.000208326	x		BC1G_03430	Peptidyl-prolyl cis-trans isomerase	N	0.693	Protein metabolism and modification	30.87	1	4	4	18	23.6066	25.5	3	7	335.487	30.87	4	11	GPFVVQIGVGQVIK GDTLESQK GNQFDSSVNR ATLDITPDYAYGAR	149	16.4656	9.40771
1296	P1_1296f	3	22.7784	6.23099e-05		x	BC1G_07068	Aspergillopepsin A	N	0.377	Protein metabolism and modification	5.82	1	2	2	5	6.57108	5.82	2	3	107.727	3.54	1	2	GSmTFDILGDTFLK NQAVELATK	395	42.2857	5.14795
1296	P1_1296f	3	22.7784	6.23099e-05		x	BC1G_03711	Serine carboxypeptidase 3	Y		Protein metabolism and modification	7.69	1	4	4	28	46.9913	7.69	4	19	212.375	5.68	2	9	TKDLQLESGHK IFGAGHmVPMDQPEASLDFLNK IFGAGHmVPmDQPEASLDFLNK TGQNVYDVR	546	60.8127	5.47803
1296	P1_1296f	3	22.7784	6.23099e-05		x	BC1G_06320	Dipeptidase 1	N	0.732	Protein metabolism and modification	5.47	1	2	2	19	34.9859	5.47	2	12	304.091	5.47	2	7	YADAALVELPEGGIEK DVDEVSAQLK	475	52.1568	5.09717
1298	P2_1298f	2	33.6465	8.26399e-05		x	BC1G_03711	Serine carboxypeptidase 3	Y		Protein metabolism and modification	8.42	1	4	4	34	56.9615	8.42	4	22	296.605	1.65	1	12	TGQNVYDVR NINLK DLQLESGHK IFGAGHmVPmDQPEASLDFLNK	546	60.8127	5.47803
1298	P2_1298f	2	33.6465	8.26399e-05		x	BC1G_06320	Dipeptidase 1	N	0.732	Protein metabolism and modification	6.95	1	3	3	46	76.1637	6.95	3	27	492.562	5.47	2	19	YADAALVELPEGGIEK GLDDVSK DVDEVSAQLK	475	52.1568	5.09717
1299	P2_1299f	1	35.3119	2.39823e-06		x	BC1G_03711	Serine carboxypeptidase 3	Y		Protein metabolism and modification	8.97	1	5	5	52	103.086	8.97	5	41	277.328	1.65	1	11	TGQNVYDVR WLNDYTL TKDLQLESGHK DLQLESGHK IFGAGHmVPmDQPEASLDFLNK	546	60.8127	5.47803
1312	P1_1312f	2	15.1658	3.79963e-07		x	BC1G_02223	Protein disulfide isomerase	Y		Protein metabolism and modification	7.53	1	3	3	7	2.01079	2.64	1	1	146.2	7.53	3	6	AIYPDAFDAEVIEK ALAPEYEEAATTLK GAENVSPYSGAR	531	57.4499	4.7417
1312	P1_1312f	2	15.1658	3.79963e-07		x	BC1G_06849	Vacuolar protease A	Y		Protein metabolism and modification	10.55	1	4	4	18	17.5327	10.55	4	10	209.243	8.79	3	8	DSLPELTFTLSGHK NTVGLAK GWNGQYTVDcAK YYSIYDLGK	398	42.8823	5.08447
1313	P1_1313f	1	24.918	4.6298e-07		x	BC1G_06849	Vacuolar protease A	Y		Protein metabolism and modification	4.27	1	2	2	5	5.13801	4.27	2	4	36.04	2.26	1	1	YYSIYDLGK RYYSIYDLGK	398	42.8823	5.08447
1316	P1_1316f	1	8.68996	0.000146785		x	BC1G_02223	Protein disulfide isomerase	Y		Protein metabolism and modification	9.6	1	4	4	10	1.67553	7.53	3	4	107.911	9.6	4	6	AIYPDAFDAEVIEK GAENVSPYSGAR QSLPAVSVLTK ALAPEYEEAATTLK	531	57.4499	4.7417
1333	P1_1333f	4	27.8095	0.000856845		x	BC1G_07068	Aspergillopepsin A	N	0.377	Protein metabolism and modification	5.82	1	2	2	21	23.5537	3.54	1	8	373.79	5.82	2	13	GSmTFDILGDTFLK NQAVELATK	395	42.2857	5.14795
1333	P1_1333f	4	27.8095	0.000856845		x	BC1G_09079	Beta 1,3-endoglucanase	Y		Carbohydrate metabolism	11.92	1	3	3	25	43.4306	6.4	2	12	665.431	11.92	3	13	SLFNSALAATQSATGK VQSDFQDAFETANSLVGTSGFNSAR VVGISVGSEDLYR	453	44.0972	4.56396
1333	P1_1333f	4	27.8095	0.000856845		x	BC1G_12374	IgE- binding protein	Y		Immunity and defense	14.97	1	2	2	32	45.1525	14.97	2	15	566.638	14.97	2	17	SGTDLQNQAIVANGGR AASDAFGLISIR	187	18.9881	4.61475
1333	P1_1333f	4	27.8095	0.000856845		x	BC1G_01026	Tripeptidyl-peptidase 1	Y		Protein metabolism and modification	8.24	1	4	4	38	36.0338	8.24	4	25	338.357	7.23	3	13	ELYNIGDYTPSVSSGSR ALVLSY GWDPVTGLGTPNFEK VcNLIGImGLR	595	62.4198	4.60205
1334	P1_1334f	1	35.5066	4.09686e-06		x	BC1G_06849	Vacuolar protease A	Y		Protein metabolism and modification	12.31	1	4	4	22	37.4589	9.3	3	20	91.4425	5.28	2	2	IKDQVFAEATEEPGLAFAFGR NTVGLAK DVMTIGDLK YGSGSLSGFTSK	398	42.8823	5.08447
1335	P1_1335f	2	4.72729	0.00350016		x	BC1G_04323	Niemann-Pick C1 protein, putative patched sphingolipid transporter protein	Y		Lipid metabolism	16.51	1	11	11	144	136.427	14.5	8	50	2570.71	16.51	11	94	FGPTNSNAMEFIGGGAK YPEEGmNPLSMVPK WSTGPVccEGSQIDALADQIK LVELcGPK FGPTNSNAmEFIGGGAK KcNDEDPNFR SLLGSPFQINYPDPSK cNDEDPNFR KANPIISScPAcK ANPIISScPAcK DSWFGPELPcPDNELAKEPDQEAR	745	81.5536	5.14795
1335	P1_1335f	2	4.72729	0.00350016		x	BC1G_06836	Subtilase-type proteinase psp3	Y		Protein metabolism and modification	6.53	1	3	3	6	2.48316	1.92	1	1	133.474	6.53	3	5	DSLTFGTYNK GSVANMSLGGGK GVEWAANAHTEK	521	55.1996	5.78271
1342	P1_1342f	1	8.12427	0.0010787		x	BC1G_10630	Sporulation-specific protein 2	Y		Cellular control	7.94	1	2	2	16	22.4027	7.94	2	8	302.355	7.94	2	8	SEHDSGNIQGTYTcK GGFNMQSTTSIDcSGFK	403	41.1085	4.50049
1347	P1_1347f	1	25.0587	7.74646e-05		x	BC1G_01026	Tripeptidyl-peptidase 1	Y		Protein metabolism and modification	8.24	1	4	4	51	58.8142	8.24	4	31	662.634	7.23	3	20	ELYNIGDYTPSVSSGSR GWDPVTGLGTPNFEK ALVLSY VcNLIGImGLR	595	62.4198	4.60205
1353	P1_498	1	7.77104	0.0112334	x		BC1G_09731	Elongation factor 2	N	0.428	Protein metabolism and modification	8.79	1	6	6	28	25.9699	6.2	4	9	427.914	8.79	6	19	AYLPVGESFGFNADLR LYmIAEPLDEEVSK ISDPVVPYR GHVFAEEQRPGTPLFTIK GSGQVmPTTR TGQIVQELR	774	85.7704	6.31592
1367	P1_1367f	2	8.93045	0.0184999		x	BC1G_07068	Aspergillopepsin A	N	0.377	Protein metabolism and modification	27.85	1	7	7	145	216.954	27.85	7	75	2191.58	26.33	6	70	GIYAIFDQGNTR WQISYGDSSSASGTVGTDTVSLGGLAIK NQAVELATK GSMTFDILGDTFLK ATTSNATGHTIFDPK QFAVQKEDLGFADAGNGmVYGGIQSR FGAVQR	395	42.2857	5.14795
1367	P1_1367f	2	8.93045	0.0184999		x	BC1G_09079	Beta 1,3-endoglucanase	Y		Carbohydrate metabolism	6.4	1	2	2	8	12.0657	6.4	2	4	203.194	6.4	2	4	SLFNSALAATQSATGK VVGISVGSEDLYR	453	44.0972	4.56396
1373	P1_1373f	2	26.127	9.14856e-06		x	BC1G_02944	Tripeptidyl-peptidase 1	Y		Protein metabolism and modification	10.22	1	5	5	161	221.303	10.22	5	83	2583.79	10.22	5	78	TDLTTFmNNYAYFANK TDLTTFMNNYAYFANK AGLGFLNPWLYTSAK SALTDITTGK TGLIGIAGFLK	587	61.7215	4.97021
1373	P1_1373f	2	26.127	9.14856e-06		x	BC1G_06849	Vacuolar protease A	Y		Protein metabolism and modification	22.86	1	10	10	50	48.4869	19.1	7	19	732.927	22.86	9	31	YGSGSLSGFTSK YDSSSSSTYK NTVGLAK IKDQVFAEATEEPGLAFAFGR ITEIPLR DSLPELTFTLSGHK YYSIYDLGK DVMTIGDLK RYYSIYDLGK	398	42.8823	5.08447
1375	P1_1375f	2	14.1164	3.52898e-05		x	BC1G_02944	Tripeptidyl-peptidase 1	Y		Protein metabolism and modification	7.67	1	4	4	53	77.6856	7.67	4	33	568.464	6.3	3	20	TDLTTFMNNYAYFANK LLAISNST TGLIGIAGFLK SALTDITTGK	587	61.7215	4.97021
1375	P1_1375f	2	14.1164	3.52898e-05		x	BC1G_06849	Vacuolar protease A	Y		Protein metabolism and modification	10.55	1	4	4	16	12.0075	7.04	3	5	286.316	8.79	3	11	YGSGSLSGFTSK NTVGLAK DVMTIGDLK DSLPELTFTLSGHK	398	42.8823	5.08447
1388	P1_1388f	3	9.8287	0.00253865		x	BC1G_03070	Rhizopuspepsin-2	Y		Protein metabolism and modification	17.22	1	5	5	60	73.9294	15.42	4	26	1168.72	17.22	5	34	FLEQYYSVFDTTNSR IGFATAA TDSSSGLAVFTTKPTSNFGIK EYTDTVSFGGLTVK YTGTLTYFPK	389	39.7058	5.68115
1388	P1_1388f	3	9.8287	0.00253865		x	BC1G_06836	Subtilase-type proteinase psp3	Y		Protein metabolism and modification	4.22	1	2	2	12	13.7085	4.22	2	6	197.547	4.22	2	6	DSLTFGTYNK GSVANmSLGGGK	521	55.1996	5.78271
1388	P1_1388f	3	9.8287	0.00253865		x	BC1G_06849	Vacuolar protease A	Y		Protein metabolism and modification	5.53	1	2	2	7	7.11137	5.53	2	3	165.395	5.53	2	4	YGSGSLSGFTSK YDSSSSSTYK	398	42.8823	5.08447
1390	P1_1390f	3	38.9928	3.93825e-06		x	BC1G_03070	Rhizopuspepsin-2	Y		Protein metabolism and modification	29.05	1	7	7	72	103.859	15.42	4	32	1636.09	29.05	7	40	FLEQYYSVFDTTNSR IGFATAA FLTAAGGK EYTDTVSFGGLTVK TDSSSGLAVFTTKPTSNFGIK SQGSITSEVLGVYFKPESGSDDNDTNGELTLGGVDTTK YTGTLTYFPK	389	39.7058	5.68115
1390	P1_1390f	3	38.9928	3.93825e-06		x	BC1G_06836	Subtilase-type proteinase psp3	Y		Protein metabolism and modification	10.36	1	5	5	19	20.2384	8.06	4	8	335.745	10.36	5	11	DSLTFGTYNK GVEWAANAHTEK SNGSGTMADVVK KANVYAVK GSVANMSLGGGK	521	55.1996	5.78271
1390	P1_1390f	3	38.9928	3.93825e-06		x	BC1G_06849	Vacuolar protease A	Y		Protein metabolism and modification	10.8	1	3	3	13	16.7045	10.8	3	7	262.893	10.8	3	6	IKDQVFAEATEEPGLAFAFGR YGSGSLSGFTSK YDSSSSSTYK	398	42.8823	5.08447
1393	P1_1393f	3	53.828	4.29176e-06		x	BC1G_03070	Rhizopuspepsin-2	Y		Protein metabolism and modification	19.28	1	6	6	88	124.938	17.48	5	44	1879.72	19.28	6	44	FLEQYYSVFDTTNSR IGFATAA EYTDTVSFGGLTVK YTGTLTYFPK FLTAAGGK TDSSSGLAVFTTKPTSNFGIK	389	39.7058	5.68115
1393	P1_1393f	3	53.828	4.29176e-06		x	BC1G_06836	Subtilase-type proteinase psp3	Y		Protein metabolism and modification	8.06	1	4	4	11	15.0884	8.06	4	6	179.286	6.14	3	5	GSVANMSLGGGK KANVYAVK DSLTFGTYNK SNGSGTMADVVK	521	55.1996	5.78271
1393	P1_1393f	3	53.828	4.29176e-06		x	BC1G_06849	Vacuolar protease A	Y		Protein metabolism and modification	5.28	1	2	2	7	7.33585	5.28	2	3	158.112	5.28	2	4	YGSGSLSGFTSK DVmTIGDLK	398	42.8823	5.08447
1394	P1_1394f	2	64.2905	7.92286e-06		x	BC1G_03070	Rhizopuspepsin-2	Y		Protein metabolism and modification	19.28	1	6	6	100	134.4	17.48	5	49	1779.99	19.28	6	51	FLEQYYSVFDTTNSR EYTDTVSFGGLTVK SQGSITSEVLGVYFKPESGSDDNDTNGELTLGGVDTTK TDSSSGLAVFTTKPTSNFGIK FLTAAGGK YTGTLTYFPK	389	39.7058	5.68115
1394	P1_1394f	2	64.2905	7.92286e-06		x	BC1G_04390	DnaK-type molecular chaperone BiP	Y		Stress response	9.55	1	5	5	9	9.15094	4.33	3	4	112.416	9.55	5	5	LTQEEIDR LSNVAYPITSK SESITITNDKGR NGLENYAFSLK SESITITNDK	670	73.0763	5.0083
1404	P1_1122	1	5.46073	0.000181849	x		BC1G_00474	Fumarylacetoacetate hydrolase	N	0.775	Amino acid metabolism	13.69	1	3	3	9	11.2557	13.69	3	5	81.3853	13.69	3	4	DSTELmLFR GDVVLTGTPK GFDTFLPmSNIISK	241	26.5628	7.48877
1434	P2_1434f	1	5.65105	0.000482836		x	BC1G_11376	Dihydrolipoyl dehydrogenase, mitochondrial precursor	N	0.563	TCA pathway	11.76	1	5	5	6	8.19614	11.76	5	5	67.36	2.55	1	1	AEEEAVAVVEYIK GTATFTGEHEVK GTLGGTcLNVGcIPSK MLADAETDR VNLSEGGEETVVGK	510	54.3874	7.12256
1436	P1_910	2	4.13873	3.3092e-05	x		BC1G_04390	DnaK-type molecular chaperone BiP	Y		Stress response	4.33	2	3	3	22	20.5556	2.69	2	8	201.61	4.33	3	14	LTQEEIDR SESITITNDK FELTGIPPAPR	670	73.0763	5.0083
1436	P1_910	2	4.13873	3.3092e-05	x		BC1G_09932	Peroxiredoxin-2D	N	0.852	Disease/defence	24.26	1	5	5	46	60.2652	24.26	5	24	363.515	24.26	4	22	LGDSLPEDVK YALIIDNGK IVYAEKEPGR IVYAEK AcGmPIIYNASK	169	18.1642	5.32568
1437	P1_696	1	4.51602	0.0175778	x		BC1G_06765	Enoyl-[acyl-carrier-protein] reductase 1	N	0.437	Lipid metabolism	24.02	1	5	5	20	25.8625	11.42	3	9	200.757	24.02	5	11	DSNVTGTVVR FFGQLmVAK AVEGNVLTK YLSEGPQASITLTTGSTADKPmK GLAVDLAPVR	254	26.8719	6.93213
1438	P1_1160	3	21.4186	1.49169e-05	x		BC1G_06765	Enoyl-[acyl-carrier-protein] reductase 1	N	0.437	Lipid metabolism	7.87	1	2	2	5	4.61024	3.94	1	2	75.5904	7.87	2	3	DSNVTGTVVR GLAVDLAPVR	254	26.8719	6.93213
1438	P1_1160	3	21.4186	1.49169e-05	x		BC1G_02873	NADH pyrophosphatase	N	0.459	Nucleoside, nucleotide and nucleic metabolism	7.19	1	2	2	4	5.33816	7.19	2	2	109.507	7.19	2	2	mLmSLDAQEAAIFAQAR EVANYFSGSPLNR	417	45.6599	6.11279
1438	P1_1160	3	21.4186	1.49169e-05	x		BC1G_06362	Aldehyde dehydrogenase	N	0.563	Disease/defence	21.98	1	8	8	45	58.802	21.98	8	22	812.897	21.98	8	23	TAEQTPLSALVAANLIK VYVQDGIYDK IAGAAIASHmDVDK EAGFPPGVVNIISGFGK GDVAAVAGcLR NADLLAAVESLDNGK VAFTGSTVVGR IGPAVATGNTVVLK	496	53.5673	6.12549

## Sheet: MeSA  vs control
Supplemental Table S1: List of intracellular proteins present in differentially accumulated spots upon comparing control untreated and MeSA-treated Botrytis mycelium. MeSA concentrations was at 0.38 mM The mass spectrometry proteomics data have been deposited to the ProteomeXchange Consortium via the PRIDE partner repository (http://www.ebi.ac.uk/pride/help/archive/about) with the dataset identif…
Spot number	Spot number PRIDE	Proteins/spot	Fold	Anova (p)	UP control vs MeSA	UP MeSA vs control	Accession	Description	signal P, Target P	SecretomeP	Functional classification	ΣCoverage	Σ# Proteins	Σ# Unique Peptides	Σ# Peptides	Σ# PSMs	Score from Sequest	Coverage from Sequest	# Peptides from Sequest	# PSM from Sequest	Score from Mascot	Coverage from Mascot	# Peptides frm Mascot	# PSM from Mascot	Peptides	# AAs	MW [kDa]	calc. pI
184	P1_142	1	4.27757	0.00041647	x		BC1G_16294	Aconitase/ homoaconitase	N	0.584	TCA pathway	21.32	1	5	5	27	28.7828	16.3	4	12	485.669	18.81	4	15	VGLIGScTNSSYEDmSR DVPKGTANSIISSYNR TEIGDFAR AASIAEDAmAHGVK ALFTVTPGSEQIR	319	34.5711	5.16064
287	P2_287c	1	5.55769	0.00022656		x	BC1G_16294	Aconitase/ homoaconitase	N	0.584	TCA pathway	9.4	1	2	2	4	3.89458	9.4	2	2	106.038	9.4	2	2	VGLIGScTNSSYEDmSR FSEAVK	319	34.5711	5.16064
295	P2_295c	1	12.4281	5.44395e-05		x	BC1G_11392	2,3-bisphosphoglycerate-independent phosphoglycerate mutase	N	0.438	Glycolysis	10.96	1	5	5	10	8.48504	6.62	3	4	92.3769	10.96	5	6	DESQDLVPSNK APEMSAAGVAK SGAGYmEALLEK EITQLLGDVDR EIGIGEVATVVGR	529	57.8502	5.46533
309	P2_309c	2	6.5387	0.00149425		x	BC1G_06362	Aldehyde dehydrogenase	N	0.563	Disease/defence	47.78	1	16	16	92	154.299	39.72	14	52	1063.48	34.27	12	40	DVDIAVAAAR KVTLELGGK VGDPFHHETFQGPQVSQLQYDR IGNGSNYGLASAVHTQNLNTALR EAGFPPGVVNIISGFGK TFEVINPTTEEVITSVHEATEK VIDTDPEYFTYTK IGPAVATGNTVVLK VYVQDGIYDK VAFTGSTVVGR GDVAAVAGcLR IAGAAIASHmDVDK NADLLAAVESLDNGK ELGEAALSNYTQTK TAEQTPLSALVAANLIK ImQEEIFGPVcSIAK	496	53.5673	6.12549
309	P2_309c	2	6.5387	0.00149425		x	BC1G_11821	Methylmalonate-semialdehyde dehydrogenase, mitochondrial precursor	N	0.598	Amino acid metabolism	3.5	1	2	2	7	7.53974	3.5	2	3	107.011	3.5	2	4	SGATATAFQK VPQSTDAELK SESTQFIDLHDPATNNLVTR	571	61.4453	7.89893
319	P2_319c	1	9.78339	0.000495344		x	BC1G_06362	Aldehyde dehydrogenase	N	0.563	Disease/defence	28.23	1	11	11	35	50.1436	28.23	11	19	383.078	22.58	9	16	DVDIAVAAAR VYVQDGIYDK SGATVVTGGER VIDTDPEYFTYTK IAGAAIASHmDVDK TAEQTPLSALVAANLIK IAGAAIASHmDVDK ELGEAALSNYTQTK LAELVEK GDVAAVAGcLR VAFTGSTVVGR	496	53.5673	6.12549
354	P2_354c	1	8.54715	0.00139604		x	BC1G_03711	Serine carboxypeptidase 3	Y		Protein metabolism and modification	7.33	1	3	3	9	19.5234	7.33	3	9		0			TGQNVYDVR DLQLESGHK IFGAGHmVPmDQPEASLDFLNK	546	60.8127	5.47803
432	P1_1097	1	5.40567	0.00055316	x		BC1G_02944	Tripeptidyl-peptidase 1	Y		Protein metabolism and modification	7.67	1	4	4	12	18.8364	7.67	4	8	141.376	6.3	3	4	TDLTTFmNNYAYFANK SALTDITTGK TGLIGIAGFLK LLAISNST	587	61.7215	4.97021
528	P1_528	1	6.62502	1.07523e-05	x		BC1G_08301	Ascorbate peroxidase	N	0.949	Disease/defence	11.02	1	4	4	31	25.6215	11.02	4	16	295.128	9.14	3	15	FAPEGDHGANAGLVAAR DFLAPIK DFANVITR LPDASQGNK	372	40.7242	8.33838
554	P1_554	2	4.23421	0.000151963	x		BC1G_16040	Long-chain-fatty-acid-CoA ligase	N	0.555	Lipid metabolism	2.7	1	2	2	6	4.85369	2.7	2	2	105.101	2.7	2	4	TINSVQQR SQSPPEQYDLSSLR	816	89.4076	6.11279
554	P1_554	2	4.23421	0.000151963	x		BC1G_08301	Ascorbate peroxidase	N	0.949	Disease/defence	28.49	1	9	9	47	49.6958	28.49	9	19	630.282	21.77	7	28	FAPEGDHGANAGLVAAR LPDASQGNK DFLAPIK VYNEIAER YANDESLFMK LEEKDDYDDGSYGPVLVR DAAAcTPDGR mGFNDQEIVALSGAHALGR DFANVITR	372	40.7242	8.33838
586	P1_454	1	5.65649	0.00430719	x		BC1G_12146	Catalase	N	0.546	Disease/defence	28.25	1	7	7	25	26.8651	19.37	4	9	587.464	28.25	7	16	VEGIDVSGDPLVDVR GLLLTGTFIPTPTAR AAASSGEGVESPKPIEK FLDAHPK IVPVEGVEIASEEQKK IVPVEGVEIASEEQK SLGDNYLTEEIVAR	315	34.47	6.1001
594	P1_457	1	7.95381	8.12472e-05	x		BC1G_08982	Nitrilase family protein (Nit3)	Y		Nitrogen metabolism	0.93	1	2	2	5	2.66641	0.42	1	1	139.933	0.93	2	4	FPELAmIAAR IALIQLASGSDK	2369	259.256	8.49951
606	P2_306c	1	45.1799	0.00016673		x	BC1G_03711	Serine carboxypeptidase 3	Y		Protein metabolism and modification	7.33	1	3	3	19	25.4635	7.33	3	11	106.406	7.33	3	8	TGQNVYDVR DLQLESGHK IFGAGHmVPmDQPEASLDFLNK	546	60.8127	5.47803
610	P1_1096	1	20.6764	1.19713e-05	x		BC1G_09731	Elongation factor 2	N	0.428	Protein metabolism and modification	9.56	1	6	6	59	85.3844	9.56	6	28	865.962	9.56	6	31	ILADEHGWDVTDAR AYLPVGESFGFNADLR AVQYLNEIK DSVVSGFQWASR LYMIAEPLDEEVSK TGQIVQELR	774	85.7704	6.31592
663	P2_663c	2	7.44596	0.000593359		x	BC1G_06164	Heat shock protein 70 kDa	N	0.169	Stress response	20	2	13	13	97	111.734	18.55	12	46	1087.39	20	12	51	IVAWVDENQQATK DNNLLGK mLAEAEK TKDNNLLGK LSKEDIER IVITNDK FELTGIPPAPR SIQDPAAK YKAEDEAEAER AELQASVDK SSLSEADHELSK EEYSQQEADLEAAIK AEDEAEAER	550	59.7627	5.09717
663	P2_663c	2	7.44596	0.000593359		x	BC1G_09341	Heat shock protein 60	N	0.416	Stress response	12.71	1	6	6	22	28.5744	9.28	4	10	402.449	12.71	6	12	TIVENAGTEGSVVVGK LSGGVAVIK FVDALNATR VGGASEVEVGEK LmDEFGSDFNK AAVEEGILPGGGTALLK	582	61.1251	5.73193
664	P2_664c	2	5.90188	6.74375e-05		x	BC1G_06164	Heat shock protein 70 kDa	N	0.169	Stress response	20	2	11	11	54	53.9136	15.09	8	20	713.739	18.73	10	34	IVAWVDENQQATK mLAEAEK SIQDPAAK EEYSQQEADLEAAIK YKAEDEAEAER LSKEDIER FELTGIPPAPR EEYSQQEADLEAAIK TKDNNLLGK AELQASVDK SSLSEADHELSK	550	59.7627	5.09717
664	P2_664c	2	5.90188	6.74375e-05		x	BC1G_13787	20S proteasome alpha subunit E	N	0.501	Protein metabolism and modification	24.08	1	5	5	7	5.81261	8.98	2	2	176.336	20.41	4	5	IYTDEEmAAVVER NVQLASVTK VTSTLLETSSVEK GINTFSPEGR VEScTQAIcDLALR	245	26.8274	4.91943
702	P1_552	2	6.9357	7.73841e-05	x		BC1G_16040	Long-chain-fatty-acid-CoA ligase	N	0.555	Lipid metabolism	2.7	1	2	2	6	6.87762	2.7	2	3	99.4997	1.72	1	3	TINSVQQR SQSPPEQYDLSSLR	816	89.4076	6.11279
702	P1_552	2	6.9357	7.73841e-05	x		BC1G_08301	Ascorbate peroxidase	N	0.949	Disease/defence	15.59	1	5	5	16	23.6111	15.59	5	10	134.109	8.87	3	6	VYNEIAER DFANVITR LEEKDDYDDGSYGPVLVR DFLAPIK FAPEGDHGANAGLVAAR	372	40.7242	8.33838
739	P1_581	1	4.07978	0.000619896	x		BC1G_06362	Aldehyde dehydrogenase	N	0.563	Disease/defence	6.25	1	2	2	6	5.83405	6.25	2	3	94.7298	6.25	2	3	TAEQTPLSALVAANLIK IGPAVATGNTVVLK	496	53.5673	6.12549
745	P1_745	1	5.4083	0.00781846	x		BC1G_08882	Triosephosphate isomerase	N	0.576	Glycolysis	9.31	1	2	2	5	6.2707	9.31	2	2	127.257	9.31	2	3	VILQEDDSFVAcK TIEVVTAQLK	247	26.995	5.71924
825	P1_673	1	30.342	7.39132e-06	x		BC1G_06362	Aldehyde dehydrogenase	N	0.563	Disease/defence	9.07	1	3	3	7	9.77102	9.07	3	4	124.311	9.07	3	3	TAEQTPLSALVAANLIK IGPAVATGNTVVLK IAGAAIASHmDVDK	496	53.5673	6.12549
830	P1_682	1	8.08634	0.000168713	x		BC1G_08882	Triosephosphate isomerase	N	0.576	Glycolysis	23.48	1	6	6	134	204.224	19.43	5	65	2353.7	23.48	6	69	RVILQEDDSFVAcK VASTEQAQEVHAAIR IIYGGSVSEK IVGNLNDAK VILQEDDSFVAcK TIEVVTAQLK	247	26.995	5.71924
904	P2_904c	1	4.51092	0.00244879		x	BC1G_12374	IgE- binding protein	Y		Immunity and defense	14.97	1	2	2	14	14.9566	14.97	2	5	341.119	14.97	2	9	SGTDLQNQAIVANGGR AASDAFGLISIR	187	18.9881	4.61475
906	P1_751	1	13.9738	5.41231e-05	x		BC1G_01910	Manganese superoxide dismutase	N	0.892	Disease/defence	17.83	1	4	4	32	47.4141	17.83	4	16	315.563	14.35	3	16	NGGGGEPTGALK DNETGQVQIR TYANQDPVVGK TAIETSYK	230	25.0947	9.14404
1099	P1_1099	1	7.04663	3.0472e-06	x		BC1G_06836	Subtilase-type proteinase psp3	Y		Protein metabolism and modification	13.05	1	7	7	66	76.6231	11.52	6	31	715.625	11.9	6	35	SAPWGLAR DSLTFGTYNK SPALDR SNGSGTMADVVK KANVYAVK GSVANMSLGGGK GVEWAANAHTEK	521	55.1996	5.78271
1104	P1_1104	1	6.14602	0.00506036	x		BC1G_06836	Subtilase-type proteinase psp3	Y		Protein metabolism and modification	6.53	1	3	3	14	15.9607	6.53	3	6	242.703	6.53	3	8	DSLTFGTYNK GSVANmSLGGGK SNGSGTmADVVK	521	55.1996	5.78271
1128	P2_1128c	1	6.23458	5.83975e-05		x	BC1G_16294	Aconitase/ homoaconitase	N	0.584	TCA pathway	10.97	1	3	3	6	7.02181	8.15	2	3	109.466	8.15	2	3	VGLIGScTNSSYEDmSR GTANSIISSYNR ALFTVTPGSEQIR	319	34.5711	5.16064
1154	P1_1153	1	13.6392	0.00103834	x		BC1G_06836	Subtilase-type proteinase psp3	Y		Protein metabolism and modification	8.83	1	4	4	18	21.0403	8.83	4	9	162.119	8.83	4	9	DSLTFGTYNK SNGSGTMADVVK GSVANMSLGGGK GVEWAANAHTEK	521	55.1996	5.78271
1164	P2_1164c	1	4.78065	0.00986667		x	BC1G_03711	Serine carboxypeptidase 3	Y		Protein metabolism and modification	7.33	1	3	3	36	37.4393	7.33	3	18	247.097	7.33	3	18	IFGAGHmVPMDQPEASLDFLNK TGQNVYDVR DLQLESGHK	546	60.8127	5.47803
1175	P1_1007	2	14.1469	1.24223e-06	x		BC1G_14403	thioredoxin	N	0.347	Cell redox homeostasis	16.31	1	2	2	19	31.83	16.31	2	10	578.648	12.77	1	9	FAEVVGANPAALEDAISK AVEEL	141	15.45	6.78564
1175	P1_1007	2	14.1469	1.24223e-06	x		BC1G_02163	Cerato-platanin	Y		Virulence factor	19.71	1	2	2	18	28.393	19.71	2	9	393.339	19.71	2	9	SLAVVScSDGSNGLLTK IDASYTQVDK	137	13.9308	4.94482
1183	P1_1016	2	4.24687	0.000317374	x		BC1G_08030	HIT family adenosine 5'-monophosphoramidase	N	0.487	Nucleoside, nucleotide and nucleic metabolism	25	1	4	4	50	73.3238	25	4	24	781.587	25	4	26	LVDIPDDQLEEILPVVK LVVATGAENYNVLQNNGR GHALVIPK VLAFLDINPLSR	220	25.1232	8.38232
1183	P1_1016	2	4.24687	0.000317374	x		BC1G_09932	Peroxiredoxin-2D	N	0.852	Disease/defence	18.34	1	4	4	19	19.9703	18.34	4	9	223.217	18.34	3	10	AcGmPIIYNASK IVYAEKEPGR YALIIDNGK LLGWTDGER	169	18.1642	5.32568
1206	P1_1316	1	13.2873	8.21658e-06	x		BC1G_12178	Glucokinase GLK1	N	0.337	Glycolysis	4.29	1	2	2	16	25.7586	4.29	2	8	231.228	4.29	2	8	SLGVSAASLEDAQTVK DIAHAIGK	559	60.5613	5.41455
1257	P1_1091	1	20.2078	1.70952e-06	x		BC1G_06836	Subtilase-type proteinase psp3	Y		Protein metabolism and modification	6.53	1	3	3	9	8.86313	6.53	3	4	158.648	6.53	3	5	GSVANmSLGGGK DSLTFGTYNK SNGSGTmADVVK	521	55.1996	5.78271
1277	P2_1143c	1	20.3897	0.00145129		x	BC1G_06849	Vacuolar protease A	Y		Protein metabolism and modification	12.31	1	4	4	13	19.521	12.31	4	9	224.702	3.02	1	4	IKDQVFAEATEEPGLAFAFGR NTVGLAK YGSGSLSGFTSK DVmTIGDLK	398	42.8823	5.08447
1281	P1_1275	1	4.36748	0.00428705	x		BC1G_06164	Heat shock protein 70 kDa	N	0.169	Stress response	6.55	2	4	4	31	37.081	6.55	4	17	229.738	4	2	14	YKAEDEAEAER FELTGIPPAPR IVITNDK DNNLLGK	550	59.7627	5.09717
1286	P2_1286c	2	4.02983	0.00623042	x		BC1G_07825	predicted protein	N	0.347	Unknown	31.19	1	3	3	8	9.44258	22.02	2	3	144.576	31.19	3	5	AHEESAYVQAYK VVTFTPKPEK EAEFLLSPPDVR	109	11.947	5.52881
1286	P2_1286c	2	4.02983	0.00623042	x		BC1G_10523	Alpha-mannosidase	N	0.376	Carbohydrate metabolism	4.87	1	6	6	22	19.4772	2.2	3	6	421.727	4.87	6	16	RGEDDEDVSR IYDSLGGTSK GTIETTLDVK KGQSVILR LTGDSSLILDTVK GEDDEDVSR	1047	118.414	6.02393
1288	P1_1147	1	4.16239	0.00347092	x		BC1G_09341	Heat shock protein 60	N	0.416	Stress response	36.77	1	17	17	101	130.312	26.98	11	43	1772.52	36.77	17	58	TNETAGDGTTTATVLAK GVmNDPTTSDYEK TIVENAGTEGSVVVGK APGFGDNR AAVEEGILPGGGTALLK SAITKPAR NVLIESAYGSPK LIANAmEK LIQDVASK ATADmLGTTGSITITK NVAAGcNPmDLR GQLQVAAVK AALLAGVETLAK VGGASEVEVGEK FVDALNATR TmEDELDITEGmR AAGQALGGLKPANFDQQLGINIIK	582	61.1251	5.73193
1289	P1_1148	1	5.36069	0.000265159	x		BC1G_16294	Aconitase/ homoaconitase	N	0.584	TCA pathway	15.67	1	4	4	20	17.2294	13.17	3	8	160.58	15.67	4	12	ALFTVTPGSEQIR VGLIGScTNSSYEDMSR GTANSIISSYNR	319	34.5711	5.16064
1290	P1_1021	2	6.19734	7.3817e-05	x		BC1G_07825	Predicted protein	N	0.347	Unknown	32.11	1	3	3	11	10.6585	22.94	2	4	134.929	32.11	3	7	AVEDAEPGcIMYK VVTPAGGFSR EAEFLLSPPDVR	109	11.947	5.52881
1290	P1_1021	2	6.19734	7.3817e-05	x		BC1G_03430	Peptidyl-prolyl cis-trans isomerase	N	0.693	Protein metabolism and modification	30.87	1	4	4	18	23.6066	25.5	3	7	335.487	30.87	4	11	GPFVVQIGVGQVIK GDTLESQK GNQFDSSVNR ATLDITPDYAYGAR	149	16.4656	9.40771
1292	P1_1292	1	12.464	4.14103e-05	x		BC1G_07825	Predicted protein	N	0.347	Unknown	66.97	1	7	7	114	160.071	48.62	5	56	1500.9	61.47	6	58	AHEESAYVQAYK DEEAFK VVTPAGGFSR MEEAIAHSAK VVTFTPKPEK EAEFLLSPPDVR AVEDAEPGcIMYK	109	11.947	5.52881
1297	P2_359c	1	25.4027	0.000293348		x	BC1G_03711	Serine carboxypeptidase 3	Y		Protein metabolism and modification	3.3	1	2	2	12	15.3507	3.3	2	7	79.9019	1.65	1	5	TGQNVYDVR DLQLESGHK	546	60.8127	5.47803
1299	P2_1299f	1	21.1181	0.000640994		x	BC1G_03711	Serine carboxypeptidase 3	Y		Protein metabolism and modification	8.97	1	5	5	52	103.086	8.97	5	41	277.328	1.65	1	11	TGQNVYDVR WLNDYTL TKDLQLESGHK DLQLESGHK IFGAGHmVPmDQPEASLDFLNK	546	60.8127	5.47803
1334	P1_1334f	1	31.7866	0.000183921		x	BC1G_06849	Vacuolar protease A	Y		Protein metabolism and modification	12.31	1	4	4	22	37.4589	9.3	3	20	91.4425	5.28	2	2	IKDQVFAEATEEPGLAFAFGR NTVGLAK DVMTIGDLK YGSGSLSGFTSK	398	42.8823	5.08447
1353	P1_498	1	13.8592	0.000336898	x		BC1G_09731	Elongation factor 2	N	0.428	Protein metabolism and modification	8.79	1	6	6	28	25.9699	6.2	4	9	427.914	8.79	6	19	AYLPVGESFGFNADLR LYmIAEPLDEEVSK ISDPVVPYR GHVFAEEQRPGTPLFTIK GSGQVmPTTR TGQIVQELR	774	85.7704	6.31592
1376	P2_466c	1	10.5196	0.000125163		x	BC1G_02944	Tripeptidyl-peptidase 1	Y		Protein metabolism and modification	3.07	1	2	2	12	10.4436	3.07	2	7	144.176	3.07	2	5	SALTDITTGK LLAISNST	587	61.7215	4.97021
1395	P2_1116c	1	45.2238	3.78272e-05		x	BC1G_03070	Rhizopuspepsin-2	Y		Protein metabolism and modification	29.05	1	7	7	33	32.1068	27.25	6	13	541.885	29.05	7	20	FLEQYYSVFDTTNSR IGFATAA FLTAAGGK TDSSSGLAVFTTKPTSNFGIK YTGTLTYFPK SQGSITSEVLGVYFKPESGSDDNDTNGELTLGGVDTTK EYTDTVSFGGLTVK	389	39.7058	5.68115
1404	P1_1122	1	26.1964	7.46561e-06	x		BC1G_00474	Fumarylacetoacetate hydrolase	N	0.775	Amino acid metabolism	13.69	1	3	3	9	11.2557	13.69	3	5	81.3853	13.69	3	4	DSTELmLFR GDVVLTGTPK GFDTFLPmSNIISK	241	26.5628	7.48877
1436	P1_910	2	4.3094	0.000374888	x		BC1G_04390	DnaK-type molecular chaperone BiP	Y		Stress response	4.33	2	3	3	22	20.5556	2.69	2	8	201.61	4.33	3	14	LTQEEIDR SESITITNDK FELTGIPPAPR	670	73.0763	5.0083
1436	P1_910	2	4.3094	0.000374888	x		BC1G_09932	Peroxiredoxin-2D	N	0.852	Disease/defence	24.26	1	5	5	46	60.2652	24.26	5	24	363.515	24.26	4	22	LGDSLPEDVK YALIIDNGK IVYAEKEPGR IVYAEK AcGmPIIYNASK	169	18.1642	5.32568
1437	P1_696	1	7.40351	0.00304038	x		BC1G_06765	Enoyl-[acyl-carrier-protein] reductase 1	N	0.437	Lipid metabolism	24.02	1	5	5	20	25.8625	11.42	3	9	200.757	24.02	5	11	DSNVTGTVVR FFGQLmVAK AVEGNVLTK YLSEGPQASITLTTGSTADKPmK GLAVDLAPVR	254	26.8719	6.93213
1438	P1_1160	3	10.3044	0.000758473	x		BC1G_06765	Enoyl-[acyl-carrier-protein] reductase 1	N	0.437	Lipid metabolism	7.87	1	2	2	5	4.61024	3.94	1	2	75.5904	7.87	2	3	DSNVTGTVVR GLAVDLAPVR	254	26.8719	6.93213
1438	P1_1160	3	10.3044	0.000758473	x		BC1G_02873	NADH pyrophosphatase	N	0.459	Nucleoside, nucleotide and nucleic metabolism	7.19	1	2	2	4	5.33816	7.19	2	2	109.507	7.19	2	2	mLmSLDAQEAAIFAQAR EVANYFSGSPLNR	417	45.6599	6.11279
1438	P1_1160	3	10.3044	0.000758473	x		BC1G_06362	Aldehyde dehydrogenase	N	0.563	Disease/defence	21.98	1	8	8	45	58.802	21.98	8	22	812.897	21.98	8	23	TAEQTPLSALVAANLIK VYVQDGIYDK IAGAAIASHmDVDK EAGFPPGVVNIISGFGK GDVAAVAGcLR NADLLAAVESLDNGK VAFTGSTVVGR IGPAVATGNTVVLK	496	53.5673	6.12549
