# Supplementary material for: Beyond plant defense: insights on the potential of salicylic and methylsalicylic acid to contain growth of the phytopathogen Botrytis cinerea
Source: Front Plant Sci. 2015 Oct 16;6:859. doi: 10.3389/fpls.2015.00859 (PMC4607878; doi:10.3389/fpls.2015.00859)
Supplement: Supplemental Table S2 — List of proteins present in differentially accumulated spots of extracellular secretomes upon comparing control untreated and MeSA- or SA-treated Botrytis mycelium. MeSA or SA concentrations were at 0.38 mM or 2.5 mM, respectively. [file Table2.XLS]

## Sheet: SA vs control
Supplemental Table S2: List of proteins present in differentially accumulated spots of extracellular secretomes upon comparing control untreated and SA-treated Botrytis mycelium. SA concentrations was at 2.5 mM The mass spectrometry proteomics data have been deposited to the ProteomeXchange Consortium via the PRIDE partner repository (http://www.ebi.ac.uk/pride/help/archive/about) with the datase…
Spot number	Spot number PRIDE	Proteins / spot	Fold	Anova (p-value)	UP control vs SA	UP SA vs control	Accession	Description	Signal P; Target P	SecretomeP	Functional classification	ΣCoverage	Σ# Proteins	Σ# Unique Peptides	Σ# Peptides	Σ# PSMs	Score from Sequest	Coverage from Sequest	# Peptides from Sequest	# PSM from Sequest	Score from Mascot	Coverage from Mascot	# Peptides from Mascot	# PSM from Mascot	Peptides	# AAs	MW [kDa]	calc. pI
158	P4_183c	1	14.326	2.78183e-05		x	BC1G_10630	Sporulation-specific protein 2	Y		Cellular control	7.94	1	2	2	44	46.1728	7.94	2	23	551.271	7.94	2	21	SEHDSGNIQGTYTcK GGFNmQSTTSIDcSGFK	403	41.1085	4.50049
160	P4_160	3	12.1741	6.9886e-06		x	BC1G_02021	Choline dehydrogenase	Y		Amino acid metabolism	2.55	1	2	2	7	2.57876	1.27	1	4	57.7474	2.55	2	3	VNAPTISR IAcDIIGc	628	66.84	4.76709
160	P4_160	3	12.1741	6.9886e-06		x	BC1G_14030	Beta glucanosyltransferase	Y		Carbohydrate metabolism	9.81	1	4	4	12	8.41579	5	2	3	309.281	9.81	4	9	TIGVGYATNDDANIR EFTEVGAIYGDK DIPILQELGTNVIR AATAcDFSGNAK	540	56.5517	4.60205
160	P4_160	3	12.1741	6.9886e-06		x	BC1G_10630	Sporulation-specific protein 2	Y		Cellular control	7.94	1	2	2	34	41.4521	7.94	2	13	917.545	7.94	2	21	SEHDSGNIQGTYTcK GGFNMQSTTSIDcSGFK	403	41.1085	4.50049
168	P4_168	3	8.42486	7.58975e-05		x	BC1G_02021	Choline dehydrogenase	Y		Amino acid metabolism	5.73	1	3	3	4	2.80694	3.03	1	1	65.8934	5.73	3	3	ATGVLVETGGYPFTLSATK ESSETSFLR VNAPTISR	628	66.84	4.76709
168	P4_168	3	8.42486	7.58975e-05		x	BC1G_14030	Beta glucanosyltransferase	Y		Carbohydrate metabolism	5	1	2	2	5	3.32565	2.78	1	1	172.649	5	2	4	TIGVGYATNDDANIR AATAcDFSGNAK	540	56.5517	4.60205
168	P4_168	3	8.42486	7.58975e-05		x	BC1G_10630	Sporulation-specific protein 2	Y		Cellular control	7.94	1	2	2	18	22.4915	7.94	2	8	301.539	7.94	2	10	SEHDSGNIQGTYTcK GGFNMQSTTSIDcSGFK	403	41.1085	4.50049
181	P4_181c	1	6.22799	2.46298e-05		x	BC1G_14030	Beta glucanosyltransferase	Y		Carbohydrate metabolism	7.22	1	3	3	30	22.7794	5	2	13	542.623	7.22	3	17	AATAcDFSGNAK EFTEVGAIYGDK TIGVGYATNDDANIR	540	56.5517	4.60205
314	P4_314	2	4.12815	0.00110445	x		BC1G_11898	Glucan 1,3-beta-glucosidase	Y		Carbohydrate metabolism	21.09	1	5	5	20	23.5588	21.09	5	10	403.547	21.09	5	10	GDTTASTLAQQIYDVR AVASVDNAR SQADWENDFR GFNAQATLGNGAcK LIQSFPGGFDSLR	294	31.9092	4.7417
314	P4_314	2	4.12815	0.00110445	x		BC1G_03070	Rhizopuspepsin-2	Y		Protein metabolism and modification	7.46	1	2	2	7	7.52771	7.46	2	3	171.183	7.46	2	4	FLEQYYSVFDTTNSR EYTDTVSFGGLTVK	389	39.7058	5.68115
344	P4_344	1	4.39337	0.00202924	x		BC1G_12374	IgE- binding protein	Y		Immunity and defense	14.97	1	2	2	40	53.515	14.97	2	16	805.961	14.97	2	24	AASDAFGLISIR SGTDLQNQAIVANGGR	187	18.9881	4.61475
346	P4_346	1	10.1659	1.78615e-05	x		BC1G_12374	IgE- binding protein	Y		Immunity and defense	17.65	2	3	3	45	55.421	17.65	3	18	610.51	14.97	2	27	AASDAFGLISIR SGTDLQNQAIVANGGR LYIGK	187	18.9881	4.61475
355	P4_355	1	4.2272	0.000217037	x		BC1G_00896	Predicted protein	Y		Unknown	27.1	1	3	3	10	14.96	27.1	3	5	133.741	27.1	3	5	AGATVGSATVSTSTTALK ATVVIGEDAYTAK SLSLAGQTPSK	155	16.5072	4.71631
357	P4_357	1	11.992	9.55674e-07	x		BC1G_12374	IgE- binding protein	Y		Immunity and defense	14.97	1	2	2	16	21.4434	14.97	2	6	342.175	14.97	2	10	AASDAFGLISIR SGTDLQNQAIVANGGR	187	18.9881	4.61475
362	P4_362	1	12.9951	1.14236e-06	x		BC1G_12374	IgE- binding protein	Y		Immunity and defense	14.97	1	2	2	23	32.027	14.97	2	9	506.117	14.97	2	14	AASDAFGLISIR SGTDLQNQAIVANGGR	187	18.9881	4.61475
391	P4_391	2	5.35143	8.06759e-05	x		BC1G_12374	IgE- binding protein	Y		Immunity and defense	14.97	1	2	2	6	2.73365	8.56	1	1	151.446	14.97	2	5	SGTDLQNQAIVANGGR AASDAFGLISIR	187	19	4.61
391	P4_391	2	5.35143	8.06759e-05	x		BC1G_02163	Cerato-platanin protein	Y		Virulence factor	26.28	1	3	3	19	17.9907	26.28	3	6	342.781	26.28	3	13	SLAVVScSDGSNGLLTK GYTTQGSLK IDASYTQVDK	137	13.9	4.94
414	P4_414	1	5.38816	0.000182965	x		BC1G_12374	IgE- binding protein	Y		Immunity and defense	17.65	1	3	3	18	25.2502	17.65	3	8	295.612	14.97	2	10	AASDAFGLISIR LYIGK SGTDLQNQAIVANGGR	187	18.9881	4.61475
415	P4_415	1	4.70813	9.06771e-05	x		BC1G_12374	IgE- binding protein	Y		Immunity and defense	17.65	2	3	3	62	86.3622	17.65	3	26	967.857	14.97	2	36	AASDAFGLISIR LYIGK SGTDLQNQAIVANGGR	187	18.9881	4.61475
417	P4_417	1	11.4658	2.98276e-07	x		BC1G_09180	Penicillolysin	Y		Protein metabolism and modification	15.3	1	4	4	14	22.9775	12.75	3	7	254.231	13.31	3	7	AVTYSScSTAQTSSLK STSEESAVR ALSAAHAANNADTYEMYAGSVR STSEESAVR	353	37.2001	4.83057
444	P4_183c	1	12.6102	1.2996e-05		x	BC1G_10630	Sporulation-specific protein 2	Y		Cellular control	7.94	1	2	2	44	46.1728	7.94	2	23	551.271	7.94	2	21	SEHDSGNIQGTYTcK GGFNmQSTTSIDcSGFK	403	41.1085	4.50049
518	P4_518c	1	4.93353	2.88092e-06		x	BC1G_02163	Cerato-platanin protein	Y		Virulence factor	26.28	1	3	3	17	18.4856	26.28	3	8	259.147	26.28	3	9	SLAVVScSDGSNGLLTK IDASYTQVDK GYTTQGSLK	137	13.9308	4.94482
526	P4_526c	1	7.72228	0.0024186		x	BC1G_07825	Predicted protein	N	0.377	Unknown	31.19	1	3	3	14	5.62608	22.02	2	5	135.383	31.19	3	9	AHEESAYVQAYK EAEFLLSPPDVR VVTPAGGFSR	109	11.947	5.52881
531	P4_531c	2	24.6843	0.0001224		x	BC1G_14403	Thioredoxin	N	0.347	Cell redox homeostasis	38.3	1	4	4	17	22.0226	38.3	4	8	263.389	34.75	3	9	IDVDELPEVAQELGIR AVEEL VSQLSEAYPAAHFIK FAEVVGANPAALEDAISK	141	15.45	6.78564
531	P4_531c	2	24.6843	0.0001224		x	BC1G_02163	Cerato-platanin protein	Y		Virulence factor	26.28	1	3	3	8	7.76074	7.3	1	3	140.785	26.28	3	5	SLAVVScSDGSNGLLTK GYTTQGSLK IDASYTQVDK	137	13.9308	4.94482
532	P4_532c	1	24.6228	1.54694e-06		x	BC1G_14403	Thioredoxin	N	0.347	Cell redox homeostasis	38.3	1	4	4	23	21.8737	38.3	4	13	326.461	34.75	3	10	FAEVVGANPAALEDAISK VSQLSEAYPAAHFIK IDVDELPEVAQELGIR AVEEL	141	15.45	6.78564
804	P4_804c	1	13.8877	1.30734e-07		x	BC1G_07068	Aspergillopepsin A	N	0.772	Protein metabolism and modification	14.18	1	5	5	34	42.6308	14.18	5	18	398.41	12.66	4	16	GSmTFDILGDTFLK FGAVQR NQAVELATK GIYAIFDQGNTR ATTSNATGHTIFDPK	395	42.2857	5.14795
808	P4_808c	2	10.9172	1.05431e-06		x	BC1G_03070	Rhizopuspepsin-2	Y		Protein metabolism and modification	7.46	1	2	2	3		0			136.123	7.46	2	3	FLEQYYSVFDTTNSR EYTDTVSFGGLTVK	389	39.7058	5.68115
808	P4_808c	2	10.9172	1.05431e-06		x	BC1G_07068	Aspergillopepsin A	N	0.772	Protein metabolism and modification	12.66	1	4	4	33	40.0498	8.86	3	13	363.708	12.66	4	20	GSmTFDILGDTFLK GIYAIFDQGNTR NQAVELATK ATTSNATGHTIFDPK	395	42.2857	5.14795
1017	P4_1017c	1	6.03164	5.61418e-07		x	BC1G_03070	Rhizopuspepsin-2	Y		Protein metabolism and modification	22.62	1	6	6	43	54.9726	22.62	6	20	661.106	22.62	6	23	FLEQYYSVFDTTNSR FLTAAGGK EYTDTVSFGGLTVK TDSSSGLAVFTTKPTSNFGIK YTGTLTYFPK YYAWINDGGASGVNTIIGQK	389	39.7058	5.68115

## Sheet: MeSA vs control
Supplemental Table S2: List of proteins present in differentially accumulated spots of extracellular secretomes upon comparing control untreated and MeSA-treated Botrytis mycelium. MeSA concentrations was at 0.38 mM The mass spectrometry proteomics data have been deposited to the ProteomeXchange Consortium via the PRIDE partner repository (http://www.ebi.ac.uk/pride/help/archive/about) with the d…
Spot number	Spot number PRIDE	Proteins / spot	Fold	Anova (p-value)	UP control vs MeSA	UP MeSA vs control	Accession	Description	Signal P; Target P	Functional classification	ΣCoverage	Σ# Proteins	Σ# Unique Peptides	Σ# Peptides	Σ# PSMs	Score from Sequest	Coverage from Sequest	# Peptides from Sequest	# PSM from Sequest	Score from Mascot	Coverage from Mascot	# Peptides from Mascot	# PSM from Mascot	Peptides	# AAs	MW [kDa]	calc. pI
160	P4_160	3	4.32686	3.64232e-05	x		BC1G_02021	Choline dehydrogenase	Y	Amino acid metabolism	2.55	1	2	2	7	2.57876	1.27	1	4	57.7474	2.55	2	3	VNAPTISR IAcDIIGc	628	66.84	4.76709
168	P4_168	3	4.45522	1.00554e-05	x		BC1G_02021	Choline dehydrogenase	Y	Amino acid metabolism	5.73	1	3	3	4	2.80694	3.03	1	1	65.8934	5.73	3	3	ATGVLVETGGYPFTLSATK ESSETSFLR VNAPTISR	628	66.84	4.76709
434	P4_434	4	5.56838	0.000104099	x		BC1G_02021	Choline dehydrogenase	Y	Amino acid metabolism	5.73	1	3	3	8	7.63039	4.3	2	4	121.791	4.46	2	4	ATGVLVETGGYPFTLSATK IAcDIIGc ESSETSFLR	628	66.84	4.76709
160	P4_160	3	4.32686	3.64232e-05	x		BC1G_14030	Beta glucanosyltransferase	Y	Carbohydrate metabolism	9.81	1	4	4	12	8.41579	5	2	3	309.281	9.81	4	9	TIGVGYATNDDANIR EFTEVGAIYGDK DIPILQELGTNVIR AATAcDFSGNAK	540	56.5517	4.60205
168	P4_168	3	4.45522	1.00554e-05	x		BC1G_14030	Beta glucanosyltransferase	Y	Carbohydrate metabolism	5	1	2	2	5	3.32565	2.78	1	1	172.649	5	2	4	TIGVGYATNDDANIR AATAcDFSGNAK	540	56.5517	4.60205
434	P4_434	4	5.56838	0.000104099	x		BC1G_14030	Beta glucanosyltransferase	Y	Carbohydrate metabolism	7.22	1	3	3	8	7.69237	7.22	3	3	177.135	7.22	3	5	EFTEVGAIYGDK AATAcDFSGNAK TIGVGYATNDDANIR	540	56.5517	4.60205
434	P4_434	4	5.56838	0.000104099	x		BC1G_14030	beta glucanosyltransferase	Y	Carbohydrate metabolism	7.22	1	3	3	8	7.69237	7.22	3	3	177.135	7.22	3	5	AATAcDFSGNAK TIGVGYATNDDANIR EFTEVGAIYGDK	540	56.5517	4.60205
158	P4_183c	1	5.10345	1.02371e-05	x		BC1G_10630	Sporulation-specific protein 2	Y	Cellular control	7.94	1	2	2	44	46.1728	7.94	2	23	551.271	7.94	2	21	SEHDSGNIQGTYTcK GGFNmQSTTSIDcSGFK	403	41.1085	4.50049
160	P4_160	3	4.32686	3.64232e-05	x		BC1G_10630	Sporulation-specific protein 2	Y	Cellular control	7.94	1	2	2	34	41.4521	7.94	2	13	917.545	7.94	2	21	SEHDSGNIQGTYTcK GGFNMQSTTSIDcSGFK	403	41.1085	4.50049
168	P4_168	3	4.45522	1.00554e-05	x		BC1G_10630	Sporulation-specific protein 2	Y	Cellular control	7.94	1	2	2	18	22.4915	7.94	2	8	301.539	7.94	2	10	SEHDSGNIQGTYTcK GGFNMQSTTSIDcSGFK	403	41.1085	4.50049
434	P4_434	4	5.56838	0.000104099	x		BC1G_10630	Sporulation-specific protein 2	Y	Cellular control	7.94	1	2	2	10	14.3935	7.94	2	5	231.795	7.94	2	5	SEHDSGNIQGTYTcK GGFNMQSTTSIDcSGFK	403	41.1085	4.50049
444	P4_183c	1	5.43758	8.03653e-06	x		BC1G_10630	Sporulation-specific protein 2	Y	Cellular control	7.94	1	2	2	44	46.1728	7.94	2	23	551.271	7.94	2	21	SEHDSGNIQGTYTcK GGFNmQSTTSIDcSGFK	403	41.1085	4.50049
446	P3_446e	2	4.53282	0.000298993	x		BC1G_10630	Sporulation-specific protein 2	Y	Cellular control	7.94	1	2	2	9	13.234	7.94	2	5	137.933	7.94	2	4	SEHDSGNIQGTYTcK GGFNMQSTTSIDcSGFK	403	41.1085	4.50049
446	P3_446e	2	4.53282	0.000298993	x		BC1G_12374	IgE- binding protein	Y	Immunity and defense	14.97	1	2	2	9	8.89323	14.97	2	3	202.648	14.97	2	6	AASDAFGLISIR SGTDLQNQAIVANGGR	187	18.9881	4.61475
